# Supplementary material for: Female dietary patterns and outcomes of in vitro fertilization (IVF): a systematic literature review
Source: Nutr J. 2022 Jan 18;21:5. doi: 10.1186/s12937-021-00757-7 (PMC8764863; doi:10.1186/s12937-021-00757-7)
Supplement: Supplementary file 2 — Additional file 2: Supplementary Table 2. Characteristics of studies on female dietary patterns and IVF outcomes. [file 12937_2021_757_MOESM2_ESM.xlsx]

## Sheet: Sheet1
Supplementary Table 2 Characteristics of studies on female dietary patterns and IVF outcomes
Author (year)	Country	Study design	Study duration	Analytical sample size	Major exclusions	Age of participants	Type of ART/gametes	Infertility diagnosis	Duration of infertility	Participants with previous ART cycle	Exposure	Diet assessment method	pattern determined α priori/α posteriori	Exposure window	Time of first exposure assessment (baseline)	Exposure reassessment	Non pregnancy censoring event	Potential duration of follow up	Pregnancy related outcome(s)	Outcome assessment	Calculation of outcomes	Covariates collected at baseline	Covariates/characteristics analyzed for effect modification or adjusted for in analyses of outcomes
Gaskins (2019)	US	prospective cohort	2007.2-2017.12	608 ART cycles/357 women/375 FFQs	did not undergo at least one ART cyce before 2017, missing diet information, not referred by physician/could not becontacted by study nurse, started in study IVF cycle before FFQ completed	18-46	IVF or ICSI/autologous or donor	30% male, 30% female, 39% unexplained7	not stated	yes-number not stated	aHEI 2010, Fertility, profertility, MedDiet	131 item FFQ validated in U.S. male health professionals ages 40-75, self administered8	α priori	year prior to baseline	at study entry, before first in study ART cycle	none1	6 'cycles' or discontinuation of treatment	up to 10 years6	biochemical pregnancy, clinical pregnancy, live birth	serum β-hCG >6 mIU/mL, typically measured 17 days (range, 15-20 days) after egg retrieval, ultrasoud 6 weeks’ gestation, birth of a neonate on or after 24 weeks’ gestation	per cycle (embryo transfer) 5	age, educaton, infertility diagnosis (male, female, unexplained), treatment protocol, physical activity, BMI, calorie intake, smoking, alcohol intakes, caffeine intake, vitamin/supplement use	calorie intake, age, BMI, smoking status, exercise, alcohol intake, age, race, education, initial infertility diagnosis (male, female, unexplained) first in cycle ART, fresh cycles only, cycles with embryo transfer, cycles started within one year of FFQ, individual components of diet (profertility diet only)
Karayiannis (2018)	Greece	prospective cohort	2013.10-2016.09	244 women	changed diet during exposure window, over the age of 41, BMI >30 kgm2, donor oocytes, previous IVF attempt or pregnancy, on a natural cycle, history of: endometriosis, previous ovarian surgery, DM, cardiovascular disease, HTN, neoplasm, hypothyroidism or psychiatric disorders	22-41	ICSI/autologous	36% male, 9% female, 55% unexplained	1.5-4.0 years	no	MedDiet	76 item FFQ validated in Greek men and women average age 37, self administered	α priori	6 months prior to baseline	FFQ returned day of oocyte retrieval	none	one oocyte retrieval with first fresh embryo tranfer	up to 2 months	biochemical pregnancy, clinical pregnancy, live birth	serum β-hCG level >20 IU/I measured at 14–21 days after oocyte retrieval, ultrasound at 6 weeks' gestation, birth of a neonate on or after 24 weeks of gestation	per first fresh embryo transfer	age, education, income, fertilization type, infertility duration (years), infertility diagnosis (male, female, unexplained), physical activity, BMI, calorie intake, smoking, multivitamin/supplement use, anxiety, male MedDiet score	age, ovarian stimulation protocol, BMI, physical activity, anxiety, infertility diagnosis (male, female, unexplained), total energy intake, dietary supplement use, male MedDiet score
Ricci (2019)	Italy	prospective cohort	2014.9-2016.12	474 women	missing diet information, non-fluent in Italian	27-45, mean 36.6	IVF or ICSI/ autologous	26.2% male, 55.7% female, 18.1% unexplained	not stated	yes-57%	MedDiet	78 item FFQ validated in Italian women and men mean age 52 years administered via trained interviewer	α priori	year prior to baseline	day of oocyte retrieval	none	one oocyte retrieval and best result from or use of all resulting fresh and frozen embryos	up to 2 years6	clinical pregnancy, live birth	serum βhcg 14-16 days after ovulations trigger or LH surge confirmed with transvaginal U/S 3 weeks later, undefined for live birth	per oocyte retrieval	age, education, previous use of ART, infertility diagnosis (female, male, unexplained), physica activity, BMI, previous calorie restricted diet, smoking habits, alcohol intake	age, leisure physical activity, daily calorie intake, previous ART cycles, smoking habits, obesity, cause for infertility, alcohol intake, individual components of MedDiet
Sugawa (2018)	Japan	prospective cohort	2016.11-2016.12	140 women	missing diet information, tubal factor infertility, endometriosis, undergoing blastocyte (vs.cleavage embryo) transfer	mean 37.0 SD 4.2	IVF or ICSI/autologous	not stated	not stated	no	Vegetable and seafood, rice and miso soup, western	58 item Brief Diet History Questionnaire validate in Japanese men and women ages 32-76, self administered	α posteriori	1 month prior to egg retrieval	Unclear-FFQ collected 'before oocyte retrieval'	none	one oocyte retrieval with first fresh embryo transfer	one month	clinical pregnancy	ultrasound scan approximately 21 days after egg retrieval	per first fresh embryo transfer	age, education, parity, BMI, calorie intake (yes/no), smoking history, alcohol intake, folate supplement use (yes/no)	age, BMI, parity, education, smoking history, alcohol intake (yes/no), folate supplement use (yes/no), number of oocytes retrieved, Veeck's morphology criteria
Sun (2019)	China	prospective cohort	2016.09-2017.12	167 women4	no embryo transfer by study end date, missing diet information, over the age of 40 years, BMI >30 kgm2, not on antagonist protocol or long protocol for ovarian stimulation, changed diet during exposure window	40 or under, average 31.7 +-3.724	IVF or ICSI/autologous	23% male, 36% female, 34% combined, 7% unexplained4	Higher adherence group 3.32 years (± 2.36), lower adherence 3.49 years (± 2.44)	not stated	MedDiet	69 item FFQ unvalidated, self administrered	α priori	year prior to baseline	at decision to undergo treatment	none	one oocyte retrieval with first fresh embryo transfer before study end date	up to 3 months	biochemical pregnancy, clinical pregnancy	not stated	per first fresh embryo transfer	age, infertility duration (years), infertility diagnosis (male, female, unexplained), BMI, male age, sperm concentration and motility	endometrial thickness on embryo transfer day, number of embryos transferred
Twigt (2012)	Netherlands	prospective cohort	2007.10-2010.10	199 women	opted out of healthy lifestyle intervention, not undergoing IVF treatment with embryo transfer within six months of lifestyle counseling, treatment failure/drop out	no pregnancy (IQR)=33.6 (29.7-38.7), ongoing pregnancy 32.5 (30.2-35.3)	IVF/ICSI	41% male, 24% female, 11% male and female, 24% unexplained	ongoing pregnancy group medium 34 (IQR 17-44) , no pregnancy group 28 (18-45)	not stated	healthy preconception diet	6 item diet questionnaire unvalidated, self administered (baseline assessment)	α priori	not stated	at most 6 months prior to IVF cycle	Yes2	not stated	up to six months	ongoing (clinical) pregnancy	ultrasound 10 weeks after embryo transfer	per first fresh embryo transfer	age, education, infertility duration (years), treatment indication, BMI, calorie/energy intake, smoking status, alcohol intake, vitamin/supplement use, anxiety, male diet, male BMI	treatment indication, age, BMI, smoking status, male BMI, male diet
Vujkovic (2010)	Netherlands	prospective cohort	2004.09-2007.01	161 couples3	donor oocytes, endometrioma,hydrosalpinx, medication error, pregnancy before start of the treatment, non European origin, no oocytes to retrieve, pregnancy prior to start of treatment	23-44	IVF or ICSI	35% male, 19% female, 7% male and female, 39% unexplained	3-135 (units not stated)	yes, number not stated	Mediteranean dietary pattern, health-conscious dietary pattern	195 item FFQ validated in Dutch men and women age 30-50, self administered	α posteriori	4 weeks prior to baseline	day of oocyte retrieval	none	one oocyte retrieval with first fresh embryo tranfer	one month	biochemical pregnancy	urine pregnancy test 15 days after oocyte retrieval	per first fresh embryo transfer	age, education, infertility duration (unit of time unstated), type of fertility treatment, stimulation scheme, BMI, calorie/energy intake, smoking status, alcohol intake, vitamin/supplement use, male age, male BMI, male smoking status, male alcohol intake	age, smoking, vitamin/supplement use, type of fertility treatment, BMI, alcohol use, stimulation scheme
1 women who participated in the study twice completed a second FFQ on reerollment (n= 18)
2 46% of women attended a second counseling session with diet reassessment, baseline exposure was used to calculate ORs
3 Diet score was an average of maternal and paternal scores
4 out of 590 women included in analysis of intermediate outcomes
5 adjustment for unbalanced study design (different number of cycles contributed per woman)
6 estimated from information provided in study
7data provided as number out of 375 FFQs rather than 357 participants (18 women re-enrolled)
8 a related FFQ was validated in women age 45-80 subsequent to study start date
